# Supplementary material for: WIP1 mutations suppress DNA damage triggered bypass of the mitotic timer
Source: EMBO J. 2025 Jun 23;44(15):4378–405. doi: 10.1038/s44318-025-00495-0 (PMC12316910; doi:10.1038/s44318-025-00495-0)
Supplement: Supplementary file 3 — Dataset EV1 [file 44318_2025_495_MOESM3_ESM.xlsx]

## Sheet: Legend Dataset EV1
Dataset EV1
Detailed p-values for all figures

## Sheet: Figure 1
Figure 1E
Mitotic entry (%)
Ordinary one-way ANOVA
Tukey's multiple comparisons test	Mean Diff.	95.00% CI of diff.	Below threshold?	Summary	Adjusted P Value
WT No vs. WT Lo	12.31	-1.947 to 26.56	No	ns	0.1065
WT No vs. WT Hi	98.25	83.99 to 112.5	Yes	****	<0.0001
WT No vs. WT Hi +ATMi/ATRi	18.86	4.605 to 33.11	Yes	**	0.0081
WT No vs. p53 KO Hi	0	-14.25 to 14.25	No	ns	>0.9999
WT No vs. p21 KO Hi	26.41	12.16 to 40.67	Yes	***	0.0005
WT Lo vs. WT Hi	85.94	71.68 to 100.2	Yes	****	<0.0001
WT Lo vs. WT Hi +ATMi/ATRi	6.552	-7.703 to 20.81	No	ns	0.6457
WT Lo vs. p53 KO Hi	-12.31	-26.56 to 1.947	No	ns	0.1065
WT Lo vs. p21 KO Hi	14.1	-0.1513 to 28.36	No	ns	0.0531
WT Hi vs. WT Hi +ATMi/ATRi	-79.39	-93.64 to -65.13	Yes	****	<0.0001
WT Hi vs. p53 KO Hi	-98.25	-112.5 to -83.99	Yes	****	<0.0001
WT Hi vs. p21 KO Hi	-71.83	-86.09 to -57.58	Yes	****	<0.0001
WT Hi +ATMi/ATRi vs. p53 KO Hi	-18.86	-33.11 to -4.605	Yes	**	0.0081
WT Hi +ATMi/ATRi vs. p21 KO Hi	7.552	-6.703 to 21.81	No	ns	0.5115
p53 KO Hi vs. p21 KO Hi	26.41	12.16 to 40.67	Yes	***	0.0005
Figure 1F
G2 length from NCS W/O (h)
Ordinary one-way ANOVA
Tukey's multiple comparisons test	Mean Diff.	95.00% CI of diff.	Below threshold?	Summary	Adjusted P Value
WT No vs. WT Lo	-9.314	-13.93 to -4.693	Yes	****	<0.0001
WT No vs. WT Hi	-14.47	-19.16 to -9.782	Yes	****	<0.0001
WT No vs. WT Hi +ATMi/ATRi	-5.88	-10.59 to -1.170	Yes	**	0.0053
WT No vs. p53KO Hi	-12.96	-17.82 to -8.097	Yes	****	<0.0001
WT No vs. p21KO Hi	-15.4	-20.17 to -10.63	Yes	****	<0.0001
WT Lo vs. WT Hi	-5.159	-9.449 to -0.8690	Yes	**	0.0084
WT Lo vs. WT Hi +ATMi/ATRi	3.434	-0.8767 to 7.745	No	ns	0.2035
WT Lo vs. p53KO Hi	-3.644	-8.119 to 0.8312	No	ns	0.1832
WT Lo vs. p21KO Hi	-6.088	-10.46 to -1.712	Yes	**	0.0012
WT Hi vs. WT Hi +ATMi/ATRi	8.593	4.208 to 12.98	Yes	****	<0.0001
WT Hi vs. p53KO Hi	1.515	-3.031 to 6.062	No	ns	0.9313
WT Hi vs. p21KO Hi	-0.9292	-5.379 to 3.520	No	ns	0.9911
WT Hi +ATMi/ATRi vs. p53KO Hi	-7.078	-11.64 to -2.512	Yes	***	0.0002
WT Hi +ATMi/ATRi vs. p21KO Hi	-9.522	-13.99 to -5.053	Yes	****	<0.0001
p53KO Hi vs. p21KO Hi	-2.445	-7.073 to 2.184	No	ns	0.655
Figure 1G
G1 length after mitosis (h)
Ordinary one-way ANOVA
Tukey's multiple comparisons test	Mean Diff.	95.00% CI of diff.	Below threshold?	Summary	Adjusted P Value
WT No vs. WT Lo	-16.15	-20.39 to -11.90	Yes	****	<0.0001
WT No vs. p53KO Hi	-3.724	-7.753 to 0.3056	No	ns	0.0812
WT No vs. p21KO Hi	-5.174	-9.534 to -0.8140	Yes	*	0.0129
WT Lo vs. p53KO Hi	12.42	8.132 to 16.71	Yes	****	<0.0001
WT Lo vs. p21KO Hi	10.97	6.370 to 15.57	Yes	****	<0.0001
p53KO Hi vs. p21KO Hi	-1.45	-5.855 to 2.955	No	ns	0.8275

## Sheet: Figure 2
Figure 2G
Mitotic entry (%)
WT
Ordinary one-way ANOVA
Dunnett's multiple comparisons test	Mean Diff.	95.00% CI of diff.	Below threshold?	Summary	Adjusted P Value
0 vs. 12.5	9.78	4.871 to 14.69	Yes	**	0.0011
0 vs. 25	15.5	10.59 to 20.41	Yes	****	<0.0001
0 vs. 100	19.04	14.13 to 23.94	Yes	****	<0.0001
WIP1∆CT
Ordinary one-way ANOVA
Dunnett's multiple comparisons test	Mean Diff.	95.00% CI of diff.	Below threshold?	Summary	Adjusted P Value
0 vs. 1.5625	3.852	-3.700 to 11.40	No	ns	0.5618
0 vs. 3.125	1.918	-5.634 to 9.470	No	ns	0.9693
0 vs. 6.25	-0.5419	-8.094 to 7.010	No	ns	>0.9999
0 vs. 12.5	4.615	-2.937 to 12.17	No	ns	0.379
0 vs. 25	9.269	1.717 to 16.82	Yes	*	0.0125
0 vs. 50	18.13	10.58 to 25.68	Yes	****	<0.0001
0 vs. 100	20.6	13.05 to 28.15	Yes	****	<0.0001
0 vs. 200	21.15	13.60 to 28.70	Yes	****	<0.0001
Figure 2I
Mitotic entry (%)
Ordinary one-way ANOVA
Tukey's multiple comparisons test	Mean Diff.	95.00% CI of diff.	Below threshold?	Summary	Adjusted P Value
WT No vs. WT Lo	12.31	-6.195 to 30.81	No	ns	0.2908
WT No vs. WT Hi	98.25	79.74 to 116.7	Yes	****	<0.0001
WT No vs. WIP1∆CT Lo	1.333	-17.17 to 19.84	No	ns	0.9999
WT No vs. WIP1∆CT Hi	18.94	0.4417 to 37.45	Yes	*	0.0437
WT No vs. WIP1∆CT Hi +WIP1i	88.05	69.55 to 106.6	Yes	****	<0.0001
WT Lo vs. WT Hi	85.94	67.43 to 104.4	Yes	****	<0.0001
WT Lo vs. WIP1∆CT Lo	-10.97	-29.48 to 7.529	No	ns	0.3993
WT Lo vs. WIP1∆CT Hi	6.637	-11.87 to 25.14	No	ns	0.8266
WT Lo vs. WIP1∆CT Hi +WIP1i	75.75	57.24 to 94.25	Yes	****	<0.0001
WT Hi vs. WIP1∆CT Lo	-96.91	-115.4 to -78.41	Yes	****	<0.0001
WT Hi vs. WIP1∆CT Hi	-79.3	-97.80 to -60.80	Yes	****	<0.0001
WT Hi vs. WIP1∆CT Hi +WIP1i	-10.19	-28.70 to 8.310	No	ns	0.4727
WIP1∆CT Lo vs. WIP1∆CT Hi	17.61	-0.8916 to 36.11	No	ns	0.0655
WIP1∆CT Lo vs. WIP1∆CT Hi +WIP1i	86.72	68.22 to 105.2	Yes	****	<0.0001
WIP1∆CT Hi vs. WIP1∆CT Hi +WIP1i	69.11	50.61 to 87.61	Yes	****	<0.0001
Figure 2J
G2 length from NCS W/O (h)
Ordinary one-way ANOVA
Tukey's multiple comparisons test	Mean Diff.	95.00% CI of diff.	Below threshold?	Summary	Adjusted P Value
WT No vs. WT Lo	-9.314	-12.99 to -5.639	Yes	****	<0.0001
WT No vs. WT Hi	-14.47	-18.20 to -10.74	Yes	****	<0.0001
WT No vs. WIP1∆CT Lo	-3.933	-7.386 to -0.4795	Yes	*	0.0152
WT No vs. WIP1∆CT Hi	-9.93	-13.41 to -6.455	Yes	****	<0.0001
WT No vs. WIP1∆CT Hi +WIP1i	-10.22	-13.67 to -6.777	Yes	****	<0.0001
WT Lo vs. WT Hi	-5.159	-8.570 to -1.748	Yes	***	0.0003
WT Lo vs. WIP1∆CT Lo	5.381	2.274 to 8.488	Yes	****	<0.0001
WT Lo vs. WIP1∆CT Hi	-0.6168	-3.748 to 2.515	No	ns	0.9932
WT Lo vs. WIP1∆CT Hi +WIP1i	-0.9093	-4.009 to 2.190	No	ns	0.9598
WT Hi vs. WIP1∆CT Lo	10.54	7.368 to 13.71	Yes	****	<0.0001
WT Hi vs. WIP1∆CT Hi	4.542	1.346 to 7.739	Yes	***	0.0008
WT Hi vs. WIP1∆CT Hi +WIP1i	4.25	1.085 to 7.414	Yes	**	0.0019
WIP1∆CT Lo vs. WIP1∆CT Hi	-5.997	-8.867 to -3.128	Yes	****	<0.0001
WIP1∆CT Lo vs. WIP1∆CT Hi +WIP1i	-6.29	-9.124 to -3.456	Yes	****	<0.0001
WIP1∆CT Hi vs. WIP1∆CT Hi +WIP1i	-0.2925	-3.153 to 2.568	No	ns	0.9997
Figure 2K
G1 length after mitosis (h)
Ordinary one-way ANOVA
Tukey's multiple comparisons test	Mean Diff.	95.00% CI of diff.	Below threshold?	Summary	Adjusted P Value
WT No vs. WT Lo	-16.15	-20.02 to -12.27	Yes	****	<0.0001
WT No vs. WIP1∆CT Lo	1.025	-2.305 to 4.354	No	ns	0.9148
WT No vs. WIP1∆CT Hi	-7.879	-11.82 to -3.934	Yes	****	<0.0001
WT No vs. WIP1∆CT Hi +WIP1i	-5.024	-17.08 to 7.033	No	ns	0.78
WT Lo vs. WIP1∆CT Lo	17.17	13.58 to 20.76	Yes	****	<0.0001
WT Lo vs. WIP1∆CT Hi	8.266	4.100 to 12.43	Yes	****	<0.0001
WT Lo vs. WIP1∆CT Hi +WIP1i	11.12	-1.010 to 23.25	No	ns	0.0893
WIP1∆CT Lo vs. WIP1∆CT Hi	-8.903	-12.57 to -5.239	Yes	****	<0.0001
WIP1∆CT Lo vs. WIP1∆CT Hi +WIP1i	-6.048	-18.02 to 5.920	No	ns	0.6324
WIP1∆CT Hi vs. WIP1∆CT Hi +WIP1i	2.855	-9.299 to 15.01	No	ns	0.9668

## Sheet: Figure 3
Figure 3B
Cyclin A2
Ordinary one-way ANOVA
Tukey's multiple comparisons test	Mean Diff.	95.00% CI of diff.	Below threshold?	Summary	Adjusted P Value
WT - vs. WT LD	-0.1166	-0.5094 to 0.2761	No	ns	0.9956
WT - vs. WT HD	0.7569	0.3641 to 1.150	Yes	****	<0.0001
WT - vs. WIP1ΔCT -	0	-0.3928 to 0.3928	No	ns	>0.9999
WT - vs. WIP1ΔCT LD	-0.05876	-0.4515 to 0.3340	No	ns	>0.9999
WT - vs. WIP1ΔCT HD	0.2557	-0.1371 to 0.6484	No	ns	0.5127
WT - vs. p21KO -	0	-0.3928 to 0.3928	No	ns	>0.9999
WT - vs. p21KO LD	0.01159	-0.3812 to 0.4044	No	ns	>0.9999
WT - vs. p21KO HD	-0.02586	-0.4186 to 0.3669	No	ns	>0.9999
WT - vs. p53KO -	0	-0.3928 to 0.3928	No	ns	>0.9999
WT - vs. p53KO LD	-0.0788	-0.4716 to 0.3140	No	ns	0.9999
WT - vs. p53KO HD	-0.179	-0.5718 to 0.2138	No	ns	0.9014
WT LD vs. WT HD	0.8735	0.4808 to 1.266	Yes	****	<0.0001
WT LD vs. WIP1ΔCT -	0.1166	-0.2761 to 0.5094	No	ns	0.9956
WT LD vs. WIP1ΔCT LD	0.05786	-0.3349 to 0.4506	No	ns	>0.9999
WT LD vs. WIP1ΔCT HD	0.3723	-0.02047 to 0.7651	No	ns	0.0767
WT LD vs. p21KO -	0.1166	-0.2761 to 0.5094	No	ns	0.9956
WT LD vs. p21KO LD	0.1282	-0.2646 to 0.5210	No	ns	0.9904
WT LD vs. p21KO HD	0.09076	-0.3020 to 0.4835	No	ns	0.9995
WT LD vs. p53KO -	0.1166	-0.2761 to 0.5094	No	ns	0.9956
WT LD vs. p53KO LD	0.03782	-0.3549 to 0.4306	No	ns	>0.9999
WT LD vs. p53KO HD	-0.06237	-0.4551 to 0.3304	No	ns	>0.9999
WT HD vs. WIP1ΔCT -	-0.7569	-1.150 to -0.3641	Yes	****	<0.0001
WT HD vs. WIP1ΔCT LD	-0.8157	-1.208 to -0.4229	Yes	****	<0.0001
WT HD vs. WIP1ΔCT HD	-0.5012	-0.8940 to -0.1085	Yes	**	0.0039
WT HD vs. p21KO -	-0.7569	-1.150 to -0.3641	Yes	****	<0.0001
WT HD vs. p21KO LD	-0.7453	-1.138 to -0.3526	Yes	****	<0.0001
WT HD vs. p21KO HD	-0.7828	-1.176 to -0.3900	Yes	****	<0.0001
WT HD vs. p53KO -	-0.7569	-1.150 to -0.3641	Yes	****	<0.0001
WT HD vs. p53KO LD	-0.8357	-1.228 to -0.4429	Yes	****	<0.0001
WT HD vs. p53KO HD	-0.9359	-1.329 to -0.5431	Yes	****	<0.0001
WIP1ΔCT - vs. WIP1ΔCT LD	-0.05876	-0.4515 to 0.3340	No	ns	>0.9999
WIP1ΔCT - vs. WIP1ΔCT HD	0.2557	-0.1371 to 0.6484	No	ns	0.5127
WIP1ΔCT - vs. p21KO -	0	-0.3928 to 0.3928	No	ns	>0.9999
WIP1ΔCT - vs. p21KO LD	0.01159	-0.3812 to 0.4044	No	ns	>0.9999
WIP1ΔCT - vs. p21KO HD	-0.02586	-0.4186 to 0.3669	No	ns	>0.9999
WIP1ΔCT - vs. p53KO -	0	-0.3928 to 0.3928	No	ns	>0.9999
WIP1ΔCT - vs. p53KO LD	-0.0788	-0.4716 to 0.3140	No	ns	0.9999
WIP1ΔCT - vs. p53KO HD	-0.179	-0.5718 to 0.2138	No	ns	0.9014
WIP1ΔCT LD vs. WIP1ΔCT HD	0.3144	-0.07833 to 0.7072	No	ns	0.2248
WIP1ΔCT LD vs. p21KO -	0.05876	-0.3340 to 0.4515	No	ns	>0.9999
WIP1ΔCT LD vs. p21KO LD	0.07036	-0.3224 to 0.4631	No	ns	>0.9999
WIP1ΔCT LD vs. p21KO HD	0.0329	-0.3599 to 0.4257	No	ns	>0.9999
WIP1ΔCT LD vs. p53KO -	0.05876	-0.3340 to 0.4515	No	ns	>0.9999
WIP1ΔCT LD vs. p53KO LD	-0.02003	-0.4128 to 0.3727	No	ns	>0.9999
WIP1ΔCT LD vs. p53KO HD	-0.1202	-0.5130 to 0.2725	No	ns	0.9943
WIP1ΔCT HD vs. p21KO -	-0.2557	-0.6484 to 0.1371	No	ns	0.5127
WIP1ΔCT HD vs. p21KO LD	-0.2441	-0.6369 to 0.1487	No	ns	0.5804
WIP1ΔCT HD vs. p21KO HD	-0.2815	-0.6743 to 0.1112	No	ns	0.3706
WIP1ΔCT HD vs. p53KO -	-0.2557	-0.6484 to 0.1371	No	ns	0.5127
WIP1ΔCT HD vs. p53KO LD	-0.3345	-0.7272 to 0.05829	No	ns	0.1589
WIP1ΔCT HD vs. p53KO HD	-0.4347	-0.8274 to -0.04190	Yes	*	0.0196
p21KO - vs. p21KO LD	0.01159	-0.3812 to 0.4044	No	ns	>0.9999
p21KO - vs. p21KO HD	-0.02586	-0.4186 to 0.3669	No	ns	>0.9999
p21KO - vs. p53KO -	0	-0.3928 to 0.3928	No	ns	>0.9999
p21KO - vs. p53KO LD	-0.0788	-0.4716 to 0.3140	No	ns	0.9999
p21KO - vs. p53KO HD	-0.179	-0.5718 to 0.2138	No	ns	0.9014
p21KO LD vs. p21KO HD	-0.03745	-0.4302 to 0.3553	No	ns	>0.9999
p21KO LD vs. p53KO -	-0.01159	-0.4044 to 0.3812	No	ns	>0.9999
p21KO LD vs. p53KO LD	-0.09039	-0.4832 to 0.3024	No	ns	0.9995
p21KO LD vs. p53KO HD	-0.1906	-0.5834 to 0.2022	No	ns	0.8595
p21KO HD vs. p53KO -	0.02586	-0.3669 to 0.4186	No	ns	>0.9999
p21KO HD vs. p53KO LD	-0.05293	-0.4457 to 0.3398	No	ns	>0.9999
p21KO HD vs. p53KO HD	-0.1531	-0.5459 to 0.2396	No	ns	0.9638
p53KO - vs. p53KO LD	-0.0788	-0.4716 to 0.3140	No	ns	0.9999
p53KO - vs. p53KO HD	-0.179	-0.5718 to 0.2138	No	ns	0.9014
p53KO LD vs. p53KO HD	-0.1002	-0.4930 to 0.2926	No	ns	0.9988
Cyclin B1
Ordinary one-way ANOVA
Tukey's multiple comparisons test	Mean Diff.	95.00% CI of diff.	Below threshold?	Summary	Adjusted P Value
WT - vs. WT LD	-0.06504	-0.4215 to 0.2915	No	ns	>0.9999
WT - vs. WT HD	0.9294	0.5729 to 1.286	Yes	****	<0.0001
WT - vs. WIP1ΔCT -	0	-0.3565 to 0.3565	No	ns	>0.9999
WT - vs. WIP1ΔCT LD	-0.1417	-0.4982 to 0.2148	No	ns	0.9587
WT - vs. WIP1ΔCT HD	0.3318	-0.02465 to 0.6883	No	ns	0.0878
WT - vs. p21KO -	0	-0.3565 to 0.3565	No	ns	>0.9999
WT - vs. p21KO LD	-0.04467	-0.4012 to 0.3118	No	ns	>0.9999
WT - vs. p21KO HD	-0.02248	-0.3790 to 0.3340	No	ns	>0.9999
WT - vs. p53KO -	0	-0.3565 to 0.3565	No	ns	>0.9999
WT - vs. p53KO LD	-0.002619	-0.3591 to 0.3539	No	ns	>0.9999
WT - vs. p53KO HD	-0.03559	-0.3921 to 0.3209	No	ns	>0.9999
WT LD vs. WT HD	0.9944	0.6379 to 1.351	Yes	****	<0.0001
WT LD vs. WIP1ΔCT -	0.06504	-0.2915 to 0.4215	No	ns	>0.9999
WT LD vs. WIP1ΔCT LD	-0.07666	-0.4332 to 0.2798	No	ns	0.9998
WT LD vs. WIP1ΔCT HD	0.3969	0.04039 to 0.7534	Yes	*	0.0184
WT LD vs. p21KO -	0.06504	-0.2915 to 0.4215	No	ns	>0.9999
WT LD vs. p21KO LD	0.02037	-0.3361 to 0.3769	No	ns	>0.9999
WT LD vs. p21KO HD	0.04256	-0.3139 to 0.3991	No	ns	>0.9999
WT LD vs. p53KO -	0.06504	-0.2915 to 0.4215	No	ns	>0.9999
WT LD vs. p53KO LD	0.06242	-0.2941 to 0.4189	No	ns	>0.9999
WT LD vs. p53KO HD	0.02944	-0.3270 to 0.3859	No	ns	>0.9999
WT HD vs. WIP1ΔCT -	-0.9294	-1.286 to -0.5729	Yes	****	<0.0001
WT HD vs. WIP1ΔCT LD	-1.071	-1.428 to -0.7146	Yes	****	<0.0001
WT HD vs. WIP1ΔCT HD	-0.5975	-0.9540 to -0.2410	Yes	****	<0.0001
WT HD vs. p21KO -	-0.9294	-1.286 to -0.5729	Yes	****	<0.0001
WT HD vs. p21KO LD	-0.974	-1.331 to -0.6175	Yes	****	<0.0001
WT HD vs. p21KO HD	-0.9518	-1.308 to -0.5953	Yes	****	<0.0001
WT HD vs. p53KO -	-0.9294	-1.286 to -0.5729	Yes	****	<0.0001
WT HD vs. p53KO LD	-0.932	-1.288 to -0.5755	Yes	****	<0.0001
WT HD vs. p53KO HD	-0.965	-1.321 to -0.6085	Yes	****	<0.0001
WIP1ΔCT - vs. WIP1ΔCT LD	-0.1417	-0.4982 to 0.2148	No	ns	0.9587
WIP1ΔCT - vs. WIP1ΔCT HD	0.3318	-0.02465 to 0.6883	No	ns	0.0878
WIP1ΔCT - vs. p21KO -	0	-0.3565 to 0.3565	No	ns	>0.9999
WIP1ΔCT - vs. p21KO LD	-0.04467	-0.4012 to 0.3118	No	ns	>0.9999
WIP1ΔCT - vs. p21KO HD	-0.02248	-0.3790 to 0.3340	No	ns	>0.9999
WIP1ΔCT - vs. p53KO -	0	-0.3565 to 0.3565	No	ns	>0.9999
WIP1ΔCT - vs. p53KO LD	-0.002619	-0.3591 to 0.3539	No	ns	>0.9999
WIP1ΔCT - vs. p53KO HD	-0.03559	-0.3921 to 0.3209	No	ns	>0.9999
WIP1ΔCT LD vs. WIP1ΔCT HD	0.4735	0.1170 to 0.8300	Yes	**	0.0023
WIP1ΔCT LD vs. p21KO -	0.1417	-0.2148 to 0.4982	No	ns	0.9587
WIP1ΔCT LD vs. p21KO LD	0.09703	-0.2595 to 0.4535	No	ns	0.9979
WIP1ΔCT LD vs. p21KO HD	0.1192	-0.2373 to 0.4757	No	ns	0.9884
WIP1ΔCT LD vs. p53KO -	0.1417	-0.2148 to 0.4982	No	ns	0.9587
WIP1ΔCT LD vs. p53KO LD	0.1391	-0.2174 to 0.4956	No	ns	0.9637
WIP1ΔCT LD vs. p53KO HD	0.1061	-0.2504 to 0.4626	No	ns	0.9955
WIP1ΔCT HD vs. p21KO -	-0.3318	-0.6883 to 0.02465	No	ns	0.0878
WIP1ΔCT HD vs. p21KO LD	-0.3765	-0.7330 to -0.02001	Yes	*	0.0308
WIP1ΔCT HD vs. p21KO HD	-0.3543	-0.7108 to 0.002171	No	ns	0.0526
WIP1ΔCT HD vs. p53KO -	-0.3318	-0.6883 to 0.02465	No	ns	0.0878
WIP1ΔCT HD vs. p53KO LD	-0.3345	-0.6910 to 0.02203	No	ns	0.0829
WIP1ΔCT HD vs. p53KO HD	-0.3674	-0.7239 to -0.01094	Yes	*	0.0385
p21KO - vs. p21KO LD	-0.04467	-0.4012 to 0.3118	No	ns	>0.9999
p21KO - vs. p21KO HD	-0.02248	-0.3790 to 0.3340	No	ns	>0.9999
p21KO - vs. p53KO -	0	-0.3565 to 0.3565	No	ns	>0.9999
p21KO - vs. p53KO LD	-0.002619	-0.3591 to 0.3539	No	ns	>0.9999
p21KO - vs. p53KO HD	-0.03559	-0.3921 to 0.3209	No	ns	>0.9999
p21KO LD vs. p21KO HD	0.02219	-0.3343 to 0.3787	No	ns	>0.9999
p21KO LD vs. p53KO -	0.04467	-0.3118 to 0.4012	No	ns	>0.9999
p21KO LD vs. p53KO LD	0.04205	-0.3144 to 0.3985	No	ns	>0.9999
p21KO LD vs. p53KO HD	0.009072	-0.3474 to 0.3656	No	ns	>0.9999
p21KO HD vs. p53KO -	0.02248	-0.3340 to 0.3790	No	ns	>0.9999
p21KO HD vs. p53KO LD	0.01986	-0.3366 to 0.3764	No	ns	>0.9999
p21KO HD vs. p53KO HD	-0.01311	-0.3696 to 0.3434	No	ns	>0.9999
p53KO - vs. p53KO LD	-0.002619	-0.3591 to 0.3539	No	ns	>0.9999
p53KO - vs. p53KO HD	-0.03559	-0.3921 to 0.3209	No	ns	>0.9999
p53KO LD vs. p53KO HD	-0.03297	-0.3895 to 0.3235	No	ns	>0.9999
Figure 3C
Cyclin D1
Ordinary one-way ANOVA
Tukey's multiple comparisons test	Mean Diff.	95.00% CI of diff.	Below threshold?	Summary	Adjusted P Value
WT - vs. WT LD	-0.6168	-1.154 to -0.07962	Yes	*	0.0133
WT - vs. WT HD	-1.346	-1.883 to -0.8086	Yes	****	<0.0001
WT - vs. WIP1ΔCT -	0	-0.5372 to 0.5372	No	ns	>0.9999
WT - vs. WIP1ΔCT LD	-0.08597	-0.6231 to 0.4512	No	ns	>0.9999
WT - vs. WIP1ΔCT HD	-0.279	-0.8162 to 0.2582	No	ns	0.8006
WT - vs. p21KO -	0	-0.5372 to 0.5372	No	ns	>0.9999
WT - vs. p21KO LD	-0.008684	-0.5459 to 0.5285	No	ns	>0.9999
WT - vs. p21KO HD	-0.03423	-0.5714 to 0.5030	No	ns	>0.9999
WT - vs. p53KO -	0	-0.5372 to 0.5372	No	ns	>0.9999
WT - vs. p53KO LD	0.02308	-0.5141 to 0.5603	No	ns	>0.9999
WT - vs. p53KO HD	0.2928	-0.2443 to 0.8300	No	ns	0.75
WT LD vs. WT HD	-0.729	-1.266 to -0.1918	Yes	**	0.0017
WT LD vs. WIP1ΔCT -	0.6168	0.07962 to 1.154	Yes	*	0.0133
WT LD vs. WIP1ΔCT LD	0.5308	-0.006350 to 1.068	No	ns	0.0552
WT LD vs. WIP1ΔCT HD	0.3378	-0.1994 to 0.8750	No	ns	0.5634
WT LD vs. p21KO -	0.6168	0.07962 to 1.154	Yes	*	0.0133
WT LD vs. p21KO LD	0.6081	0.07093 to 1.145	Yes	*	0.0155
WT LD vs. p21KO HD	0.5826	0.04539 to 1.120	Yes	*	0.0239
WT LD vs. p53KO -	0.6168	0.07962 to 1.154	Yes	*	0.0133
WT LD vs. p53KO LD	0.6399	0.1027 to 1.177	Yes	**	0.0089
WT LD vs. p53KO HD	0.9096	0.3725 to 1.447	Yes	****	<0.0001
WT HD vs. WIP1ΔCT -	1.346	0.8086 to 1.883	Yes	****	<0.0001
WT HD vs. WIP1ΔCT LD	1.26	0.7227 to 1.797	Yes	****	<0.0001
WT HD vs. WIP1ΔCT HD	1.067	0.5296 to 1.604	Yes	****	<0.0001
WT HD vs. p21KO -	1.346	0.8086 to 1.883	Yes	****	<0.0001
WT HD vs. p21KO LD	1.337	0.7999 to 1.874	Yes	****	<0.0001
WT HD vs. p21KO HD	1.312	0.7744 to 1.849	Yes	****	<0.0001
WT HD vs. p53KO -	1.346	0.8086 to 1.883	Yes	****	<0.0001
WT HD vs. p53KO LD	1.369	0.8317 to 1.906	Yes	****	<0.0001
WT HD vs. p53KO HD	1.639	1.101 to 2.176	Yes	****	<0.0001
WIP1ΔCT - vs. WIP1ΔCT LD	-0.08597	-0.6231 to 0.4512	No	ns	>0.9999
WIP1ΔCT - vs. WIP1ΔCT HD	-0.279	-0.8162 to 0.2582	No	ns	0.8006
WIP1ΔCT - vs. p21KO -	0	-0.5372 to 0.5372	No	ns	>0.9999
WIP1ΔCT - vs. p21KO LD	-0.008684	-0.5459 to 0.5285	No	ns	>0.9999
WIP1ΔCT - vs. p21KO HD	-0.03423	-0.5714 to 0.5030	No	ns	>0.9999
WIP1ΔCT - vs. p53KO -	0	-0.5372 to 0.5372	No	ns	>0.9999
WIP1ΔCT - vs. p53KO LD	0.02308	-0.5141 to 0.5603	No	ns	>0.9999
WIP1ΔCT - vs. p53KO HD	0.2928	-0.2443 to 0.8300	No	ns	0.75
WIP1ΔCT LD vs. WIP1ΔCT HD	-0.193	-0.7302 to 0.3441	No	ns	0.9799
WIP1ΔCT LD vs. p21KO -	0.08597	-0.4512 to 0.6231	No	ns	>0.9999
WIP1ΔCT LD vs. p21KO LD	0.07728	-0.4599 to 0.6145	No	ns	>0.9999
WIP1ΔCT LD vs. p21KO HD	0.05174	-0.4854 to 0.5889	No	ns	>0.9999
WIP1ΔCT LD vs. p53KO -	0.08597	-0.4512 to 0.6231	No	ns	>0.9999
WIP1ΔCT LD vs. p53KO LD	0.109	-0.4281 to 0.6462	No	ns	0.9999
WIP1ΔCT LD vs. p53KO HD	0.3788	-0.1584 to 0.9160	No	ns	0.3944
WIP1ΔCT HD vs. p21KO -	0.279	-0.2582 to 0.8162	No	ns	0.8006
WIP1ΔCT HD vs. p21KO LD	0.2703	-0.2669 to 0.8075	No	ns	0.8298
WIP1ΔCT HD vs. p21KO HD	0.2448	-0.2924 to 0.7820	No	ns	0.9015
WIP1ΔCT HD vs. p53KO -	0.279	-0.2582 to 0.8162	No	ns	0.8006
WIP1ΔCT HD vs. p53KO LD	0.3021	-0.2351 to 0.8393	No	ns	0.7137
WIP1ΔCT HD vs. p53KO HD	0.5718	0.03466 to 1.109	Yes	*	0.0286
p21KO - vs. p21KO LD	-0.008684	-0.5459 to 0.5285	No	ns	>0.9999
p21KO - vs. p21KO HD	-0.03423	-0.5714 to 0.5030	No	ns	>0.9999
p21KO - vs. p53KO -	0	-0.5372 to 0.5372	No	ns	>0.9999
p21KO - vs. p53KO LD	0.02308	-0.5141 to 0.5603	No	ns	>0.9999
p21KO - vs. p53KO HD	0.2928	-0.2443 to 0.8300	No	ns	0.75
p21KO LD vs. p21KO HD	-0.02554	-0.5627 to 0.5116	No	ns	>0.9999
p21KO LD vs. p53KO -	0.008684	-0.5285 to 0.5459	No	ns	>0.9999
p21KO LD vs. p53KO LD	0.03176	-0.5054 to 0.5689	No	ns	>0.9999
p21KO LD vs. p53KO HD	0.3015	-0.2357 to 0.8387	No	ns	0.7159
p21KO HD vs. p53KO -	0.03423	-0.5030 to 0.5714	No	ns	>0.9999
p21KO HD vs. p53KO LD	0.05731	-0.4799 to 0.5945	No	ns	>0.9999
p21KO HD vs. p53KO HD	0.3271	-0.2101 to 0.8642	No	ns	0.6094
p53KO - vs. p53KO LD	0.02308	-0.5141 to 0.5603	No	ns	>0.9999
p53KO - vs. p53KO HD	0.2928	-0.2443 to 0.8300	No	ns	0.75
p53KO LD vs. p53KO HD	0.2698	-0.2674 to 0.8069	No	ns	0.8316
p-Rb (S807/S811)
Ordinary one-way ANOVA
Tukey's multiple comparisons test	Mean Diff.	95.00% CI of diff.	Below threshold?	Summary	Adjusted P Value
WT - vs. WT LD	-0.2875	-0.7966 to 0.2217	No	ns	0.7087
WT - vs. WT HD	0.8309	0.3218 to 1.340	Yes	***	0.0001
WT - vs. WIP1ΔCT -	0	-0.5091 to 0.5091	No	ns	>0.9999
WT - vs. WIP1ΔCT LD	0.1854	-0.3237 to 0.6946	No	ns	0.9778
WT - vs. WIP1ΔCT HD	0.5563	0.04716 to 1.065	Yes	*	0.0222
WT - vs. p21KO -	0	-0.5091 to 0.5091	No	ns	>0.9999
WT - vs. p21KO LD	0.1729	-0.3362 to 0.6821	No	ns	0.9869
WT - vs. p21KO HD	-0.1992	-0.7083 to 0.3100	No	ns	0.963
WT - vs. p53KO -	0	-0.5091 to 0.5091	No	ns	>0.9999
WT - vs. p53KO LD	0.009988	-0.4992 to 0.5191	No	ns	>0.9999
WT - vs. p53KO HD	0.06696	-0.4422 to 0.5761	No	ns	>0.9999
WT LD vs. WT HD	1.118	0.6093 to 1.628	Yes	****	<0.0001
WT LD vs. WIP1ΔCT -	0.2875	-0.2217 to 0.7966	No	ns	0.7087
WT LD vs. WIP1ΔCT LD	0.4729	-0.03624 to 0.9820	No	ns	0.0892
WT LD vs. WIP1ΔCT HD	0.8438	0.3346 to 1.353	Yes	****	<0.0001
WT LD vs. p21KO -	0.2875	-0.2217 to 0.7966	No	ns	0.7087
WT LD vs. p21KO LD	0.4604	-0.04875 to 0.9695	No	ns	0.1079
WT LD vs. p21KO HD	0.08832	-0.4208 to 0.5975	No	ns	>0.9999
WT LD vs. p53KO -	0.2875	-0.2217 to 0.7966	No	ns	0.7087
WT LD vs. p53KO LD	0.2975	-0.2117 to 0.8066	No	ns	0.6654
WT LD vs. p53KO HD	0.3544	-0.1547 to 0.8636	No	ns	0.4132
WT HD vs. WIP1ΔCT -	-0.8309	-1.340 to -0.3218	Yes	***	0.0001
WT HD vs. WIP1ΔCT LD	-0.6455	-1.155 to -0.1364	Yes	**	0.0042
WT HD vs. WIP1ΔCT HD	-0.2746	-0.7838 to 0.2345	No	ns	0.7617
WT HD vs. p21KO -	-0.8309	-1.340 to -0.3218	Yes	***	0.0001
WT HD vs. p21KO LD	-0.658	-1.167 to -0.1489	Yes	**	0.0033
WT HD vs. p21KO HD	-1.03	-1.539 to -0.5209	Yes	****	<0.0001
WT HD vs. p53KO -	-0.8309	-1.340 to -0.3218	Yes	***	0.0001
WT HD vs. p53KO LD	-0.8209	-1.330 to -0.3118	Yes	***	0.0001
WT HD vs. p53KO HD	-0.764	-1.273 to -0.2548	Yes	***	0.0004
WIP1ΔCT - vs. WIP1ΔCT LD	0.1854	-0.3237 to 0.6946	No	ns	0.9778
WIP1ΔCT - vs. WIP1ΔCT HD	0.5563	0.04716 to 1.065	Yes	*	0.0222
WIP1ΔCT - vs. p21KO -	0	-0.5091 to 0.5091	No	ns	>0.9999
WIP1ΔCT - vs. p21KO LD	0.1729	-0.3362 to 0.6821	No	ns	0.9869
WIP1ΔCT - vs. p21KO HD	-0.1992	-0.7083 to 0.3100	No	ns	0.963
WIP1ΔCT - vs. p53KO -	0	-0.5091 to 0.5091	No	ns	>0.9999
WIP1ΔCT - vs. p53KO LD	0.009988	-0.4992 to 0.5191	No	ns	>0.9999
WIP1ΔCT - vs. p53KO HD	0.06696	-0.4422 to 0.5761	No	ns	>0.9999
WIP1ΔCT LD vs. WIP1ΔCT HD	0.3709	-0.1383 to 0.8800	No	ns	0.3477
WIP1ΔCT LD vs. p21KO -	-0.1854	-0.6946 to 0.3237	No	ns	0.9778
WIP1ΔCT LD vs. p21KO LD	-0.01251	-0.5216 to 0.4966	No	ns	>0.9999
WIP1ΔCT LD vs. p21KO HD	-0.3846	-0.8937 to 0.1246	No	ns	0.2978
WIP1ΔCT LD vs. p53KO -	-0.1854	-0.6946 to 0.3237	No	ns	0.9778
WIP1ΔCT LD vs. p53KO LD	-0.1754	-0.6846 to 0.3337	No	ns	0.9853
WIP1ΔCT LD vs. p53KO HD	-0.1185	-0.6276 to 0.3907	No	ns	0.9995
WIP1ΔCT HD vs. p21KO -	-0.5563	-1.065 to -0.04716	Yes	*	0.0222
WIP1ΔCT HD vs. p21KO LD	-0.3834	-0.8925 to 0.1258	No	ns	0.302
WIP1ΔCT HD vs. p21KO HD	-0.7555	-1.265 to -0.2463	Yes	***	0.0005
WIP1ΔCT HD vs. p53KO -	-0.5563	-1.065 to -0.04716	Yes	*	0.0222
WIP1ΔCT HD vs. p53KO LD	-0.5463	-1.055 to -0.03717	Yes	*	0.0265
WIP1ΔCT HD vs. p53KO HD	-0.4893	-0.9985 to 0.01980	No	ns	0.069
p21KO - vs. p21KO LD	0.1729	-0.3362 to 0.6821	No	ns	0.9869
p21KO - vs. p21KO HD	-0.1992	-0.7083 to 0.3100	No	ns	0.963
p21KO - vs. p53KO -	0	-0.5091 to 0.5091	No	ns	>0.9999
p21KO - vs. p53KO LD	0.009988	-0.4992 to 0.5191	No	ns	>0.9999
p21KO - vs. p53KO HD	0.06696	-0.4422 to 0.5761	No	ns	>0.9999
p21KO LD vs. p21KO HD	-0.3721	-0.8812 to 0.1371	No	ns	0.3432
p21KO LD vs. p53KO -	-0.1729	-0.6821 to 0.3362	No	ns	0.9869
p21KO LD vs. p53KO LD	-0.1629	-0.6721 to 0.3462	No	ns	0.9918
p21KO LD vs. p53KO HD	-0.106	-0.6151 to 0.4032	No	ns	0.9998
p21KO HD vs. p53KO -	0.1992	-0.3100 to 0.7083	No	ns	0.963
p21KO HD vs. p53KO LD	0.2092	-0.3000 to 0.7183	No	ns	0.9484
p21KO HD vs. p53KO HD	0.2661	-0.2430 to 0.7753	No	ns	0.7944
p53KO - vs. p53KO LD	0.009988	-0.4992 to 0.5191	No	ns	>0.9999
p53KO - vs. p53KO HD	0.06696	-0.4422 to 0.5761	No	ns	>0.9999
p53KO LD vs. p53KO HD	0.05697	-0.4522 to 0.5661	No	ns	>0.9999
Figure 3D
p21
Ordinary one-way ANOVA
Tukey's multiple comparisons test	Mean Diff.	95.00% CI of diff.	Below threshold?	Summary	Adjusted P Value
WT - vs. WT LD	-1.042	-3.762 to 1.679	No	ns	0.8233
WT - vs. WT HD	-8.111	-10.83 to -5.390	Yes	****	<0.0001
WT - vs. WIP1ΔCT -	0.08201	-2.639 to 2.803	No	ns	>0.9999
WT - vs. WIP1ΔCT LD	-0.1218	-2.843 to 2.599	No	ns	>0.9999
WT - vs. WIP1ΔCT HD	-4.642	-7.363 to -1.921	Yes	***	0.0005
WT LD vs. WT HD	-7.069	-9.790 to -4.348	Yes	****	<0.0001
WT LD vs. WIP1ΔCT -	1.124	-1.597 to 3.844	No	ns	0.7747
WT LD vs. WIP1ΔCT LD	0.9198	-1.801 to 3.641	No	ns	0.8852
WT LD vs. WIP1ΔCT HD	-3.6	-6.321 to -0.8793	Yes	**	0.006
WT HD vs. WIP1ΔCT -	8.193	5.472 to 10.91	Yes	****	<0.0001
WT HD vs. WIP1ΔCT LD	7.989	5.268 to 10.71	Yes	****	<0.0001
WT HD vs. WIP1ΔCT HD	3.469	0.7481 to 6.190	Yes	**	0.0083
WIP1ΔCT - vs. WIP1ΔCT LD	-0.2038	-2.925 to 2.517	No	ns	0.9999
WIP1ΔCT - vs. WIP1ΔCT HD	-4.724	-7.445 to -2.003	Yes	***	0.0004
WIP1ΔCT LD vs. WIP1ΔCT HD	-4.52	-7.241 to -1.799	Yes	***	0.0006

## Sheet: Figure 4
Figure 4E
G2 length from W/O (h)
Ordinary one-way ANOVA
Tukey's multiple comparisons test	Mean Diff.	95.00% CI of diff.	Below threshold?	Summary	Adjusted P Value
WT No + proTAME vs. WT Hi + proTAME	-7.067	-11.26 to -2.869	Yes	****	<0.0001
WT No + proTAME vs. Cdh1 KO (c.10) No	-2.144	-7.181 to 2.893	No	ns	0.8263
WT No + proTAME vs. Cdh1 KO (c.10) Hi	-11.49	-16.08 to -6.896	Yes	****	<0.0001
WT No + proTAME vs. Cdh1 KO (c.16) No	-0.9324	-5.862 to 3.997	No	ns	0.9943
WT No + proTAME vs. Cdh1 KO (c.16) Hi	-9.138	-13.89 to -4.387	Yes	****	<0.0001
WT Hi + proTAME vs. Cdh1 KO (c.10) No	4.923	0.4334 to 9.412	Yes	*	0.0223
WT Hi + proTAME vs. Cdh1 KO (c.10) Hi	-4.42	-8.403 to -0.4374	Yes	*	0.0199
WT Hi + proTAME vs. Cdh1 KO (c.16) No	6.134	1.766 to 10.50	Yes	**	0.001
WT Hi + proTAME vs. Cdh1 KO (c.16) Hi	-2.072	-6.239 to 2.095	No	ns	0.7111
Cdh1 KO (c.10) No vs. Cdh1 KO (c.10) Hi	-9.343	-14.20 to -4.484	Yes	****	<0.0001
Cdh1 KO (c.10) No vs. Cdh1 KO (c.16) No	1.212	-3.969 to 6.392	No	ns	0.985
Cdh1 KO (c.10) No vs. Cdh1 KO (c.16) Hi	-6.994	-12.01 to -1.983	Yes	**	0.0011
Cdh1 KO (c.10) Hi vs. Cdh1 KO (c.16) No	10.55	5.807 to 15.30	Yes	****	<0.0001
Cdh1 KO (c.10) Hi vs. Cdh1 KO (c.16) Hi	2.349	-2.215 to 6.912	No	ns	0.6796
Cdh1 KO (c.16) No vs. Cdh1 KO (c.16) Hi	-8.206	-13.11 to -3.303	Yes	****	<0.0001
Figure 4G
Cyclin A2
Ordinary one-way ANOVA
Tukey's multiple comparisons test	Mean Diff.	95.00% CI of diff.	Below threshold?	Summary	Adjusted P Value
- HD vs. + HD	0.9077	0.2070 to 1.608	Yes	*	0.0137
- HD vs. - HD + proTAME	-0.6392	-1.340 to 0.06153	No	ns	0.0744
- HD vs. + HD + proTAME	-0.7273	-1.428 to -0.02665	Yes	*	0.0421
+ HD vs. - HD + proTAME	-1.547	-2.248 to -0.8462	Yes	***	0.0005
+ HD vs. + HD + proTAME	-1.635	-2.336 to -0.9343	Yes	***	0.0003
- HD + proTAME vs. + HD + proTAME	-0.08818	-0.7889 to 0.6125	No	ns	0.9764
Cyclin B1
Ordinary one-way ANOVA
Tukey's multiple comparisons test	Mean Diff.	95.00% CI of diff.	Below threshold?	Summary	Adjusted P Value
- HD vs. + HD	0.9884	0.4786 to 1.498	Yes	**	0.0012
- HD vs. - HD + proTAME	-0.388	-0.8979 to 0.1218	No	ns	0.1466
- HD vs. + HD + proTAME	-0.2523	-0.7621 to 0.2575	No	ns	0.4374
+ HD vs. - HD + proTAME	-1.376	-1.886 to -0.8666	Yes	***	0.0001
+ HD vs. + HD + proTAME	-1.241	-1.751 to -0.7309	Yes	***	0.0002
- HD + proTAME vs. + HD + proTAME	0.1357	-0.3741 to 0.6456	No	ns	0.8284
Figure 4I
Cyclin A2
WT HD vs. Cdh1 KO HD
Unpaired t test
P value	0.0025
P value summary	**
Significantly different (P < 0.05)?	Yes
One- or two-tailed P value?	Two-tailed
t, df	t=6.791, df=4
Cyclin B1
WT HD vs. Cdh1 KO HD
Unpaired t test
P value	<0.0001
P value summary	****
Significantly different (P < 0.05)?	Yes
One- or two-tailed P value?	Two-tailed
t, df	t=25.35, df=4

## Sheet: Figure 5
Figure 5B
Mitotic entry (%)
Ordinary one-way ANOVA
Tukey's multiple comparisons test	Mean Diff.	95.00% CI of diff.	Below threshold?	Summary	Adjusted P Value
WT Lo +Wee1i vs. WT Hi +Wee1i	82.53	64.94 to 100.1	Yes	****	<0.0001
WT Lo +Wee1i vs. p53KO Hi +Wee1i	-9.323	-26.92 to 8.269	No	ns	0.3063
WT Hi +Wee1i vs. p53KO Hi +Wee1i	-91.86	-109.4 to -74.26	Yes	****	<0.0001
Figure 5C
G2 length from NCS W/O (h)
Ordinary one-way ANOVA
Tukey's multiple comparisons test	Mean Diff.	95.00% CI of diff.	Below threshold?	Summary	Adjusted P Value
WT Lo +Wee1i vs. WT Hi +Wee1i	-3.509	-5.673 to -1.344	Yes	***	0.0005
WT Lo +Wee1i vs. p53KO Hi +Wee1i	-4.422	-6.626 to -2.218	Yes	****	<0.0001
WT Hi +Wee1i vs. p53KO Hi +Wee1i	-0.913	-3.171 to 1.345	No	ns	0.6046

## Sheet: Figure 6
Figure 6D
Cyclin A2
Ordinary one-way ANOVA
Tukey's multiple comparisons test	Mean Diff.	95.00% CI of diff.	Below threshold?	Summary	Adjusted P Value
WT - vs. WT N3A	0.875	0.6119 to 1.138	Yes	****	<0.0001
WT - vs. WT CDK2i	0.8495	0.5865 to 1.113	Yes	****	<0.0001
WT - vs. WIP1 ΔCT -	0	-0.2631 to 0.2631	No	ns	>0.9999
WT - vs. WIP1 ΔCT N3A	0.8358	0.5728 to 1.099	Yes	****	<0.0001
WT - vs. WIP1 ΔCT CDK2i	0.8353	0.5722 to 1.098	Yes	****	<0.0001
WT - vs. p21 KO -	0	-0.2631 to 0.2631	No	ns	>0.9999
WT - vs. p21 KO N3A	0.1592	-0.1039 to 0.4223	No	ns	0.5757
WT - vs. p21 KO CDK2i	0.7317	0.4686 to 0.9947	Yes	****	<0.0001
WT - vs. p53 KO -	0	-0.2631 to 0.2631	No	ns	>0.9999
WT - vs. p53 KO N3A	-0.1147	-0.3778 to 0.1484	No	ns	0.903
WT - vs. p53 KO CDK2i	0.6545	0.3915 to 0.9176	Yes	****	<0.0001
WT N3A vs. WT CDK2i	-0.02542	-0.2885 to 0.2376	No	ns	>0.9999
WT N3A vs. WIP1 ΔCT -	-0.875	-1.138 to -0.6119	Yes	****	<0.0001
WT N3A vs. WIP1 ΔCT N3A	-0.03915	-0.3022 to 0.2239	No	ns	>0.9999
WT N3A vs. WIP1 ΔCT CDK2i	-0.03972	-0.3028 to 0.2233	No	ns	>0.9999
WT N3A vs. p21 KO -	-0.875	-1.138 to -0.6119	Yes	****	<0.0001
WT N3A vs. p21 KO N3A	-0.7158	-0.9788 to -0.4527	Yes	****	<0.0001
WT N3A vs. p21 KO CDK2i	-0.1433	-0.4064 to 0.1198	No	ns	0.7109
WT N3A vs. p53 KO -	-0.875	-1.138 to -0.6119	Yes	****	<0.0001
WT N3A vs. p53 KO N3A	-0.9897	-1.253 to -0.7266	Yes	****	<0.0001
WT N3A vs. p53 KO CDK2i	-0.2205	-0.4835 to 0.04261	No	ns	0.1624
WT CDK2i vs. WIP1 ΔCT -	-0.8495	-1.113 to -0.5865	Yes	****	<0.0001
WT CDK2i vs. WIP1 ΔCT N3A	-0.01373	-0.2768 to 0.2493	No	ns	>0.9999
WT CDK2i vs. WIP1 ΔCT CDK2i	-0.0143	-0.2774 to 0.2488	No	ns	>0.9999
WT CDK2i vs. p21 KO -	-0.8495	-1.113 to -0.5865	Yes	****	<0.0001
WT CDK2i vs. p21 KO N3A	-0.6903	-0.9534 to -0.4273	Yes	****	<0.0001
WT CDK2i vs. p21 KO CDK2i	-0.1179	-0.3809 to 0.1452	No	ns	0.8869
WT CDK2i vs. p53 KO -	-0.8495	-1.113 to -0.5865	Yes	****	<0.0001
WT CDK2i vs. p53 KO N3A	-0.9642	-1.227 to -0.7012	Yes	****	<0.0001
WT CDK2i vs. p53 KO CDK2i	-0.195	-0.4581 to 0.06803	No	ns	0.2963
WIP1 ΔCT - vs. WIP1 ΔCT N3A	0.8358	0.5728 to 1.099	Yes	****	<0.0001
WIP1 ΔCT - vs. WIP1 ΔCT CDK2i	0.8353	0.5722 to 1.098	Yes	****	<0.0001
WIP1 ΔCT - vs. p21 KO -	0	-0.2631 to 0.2631	No	ns	>0.9999
WIP1 ΔCT - vs. p21 KO N3A	0.1592	-0.1039 to 0.4223	No	ns	0.5757
WIP1 ΔCT - vs. p21 KO CDK2i	0.7317	0.4686 to 0.9947	Yes	****	<0.0001
WIP1 ΔCT - vs. p53 KO -	0	-0.2631 to 0.2631	No	ns	>0.9999
WIP1 ΔCT - vs. p53 KO N3A	-0.1147	-0.3778 to 0.1484	No	ns	0.903
WIP1 ΔCT - vs. p53 KO CDK2i	0.6545	0.3915 to 0.9176	Yes	****	<0.0001
WIP1 ΔCT N3A vs. WIP1 ΔCT CDK2i	-0.0005659	-0.2636 to 0.2625	No	ns	>0.9999
WIP1 ΔCT N3A vs. p21 KO -	-0.8358	-1.099 to -0.5728	Yes	****	<0.0001
WIP1 ΔCT N3A vs. p21 KO N3A	-0.6766	-0.9397 to -0.4135	Yes	****	<0.0001
WIP1 ΔCT N3A vs. p21 KO CDK2i	-0.1041	-0.3672 to 0.1589	No	ns	0.946
WIP1 ΔCT N3A vs. p53 KO -	-0.8358	-1.099 to -0.5728	Yes	****	<0.0001
WIP1 ΔCT N3A vs. p53 KO N3A	-0.9505	-1.214 to -0.6875	Yes	****	<0.0001
WIP1 ΔCT N3A vs. p53 KO CDK2i	-0.1813	-0.4444 to 0.08176	No	ns	0.3933
WIP1 ΔCT CDK2i vs. p21 KO -	-0.8353	-1.098 to -0.5722	Yes	****	<0.0001
WIP1 ΔCT CDK2i vs. p21 KO N3A	-0.676	-0.9391 to -0.4130	Yes	****	<0.0001
WIP1 ΔCT CDK2i vs. p21 KO CDK2i	-0.1036	-0.3666 to 0.1595	No	ns	0.9479
WIP1 ΔCT CDK2i vs. p53 KO -	-0.8353	-1.098 to -0.5722	Yes	****	<0.0001
WIP1 ΔCT CDK2i vs. p53 KO N3A	-0.95	-1.213 to -0.6869	Yes	****	<0.0001
WIP1 ΔCT CDK2i vs. p53 KO CDK2i	-0.1807	-0.4438 to 0.08233	No	ns	0.3976
p21 KO - vs. p21 KO N3A	0.1592	-0.1039 to 0.4223	No	ns	0.5757
p21 KO - vs. p21 KO CDK2i	0.7317	0.4686 to 0.9947	Yes	****	<0.0001
p21 KO - vs. p53 KO -	0	-0.2631 to 0.2631	No	ns	>0.9999
p21 KO - vs. p53 KO N3A	-0.1147	-0.3778 to 0.1484	No	ns	0.903
p21 KO - vs. p53 KO CDK2i	0.6545	0.3915 to 0.9176	Yes	****	<0.0001
p21 KO N3A vs. p21 KO CDK2i	0.5725	0.3094 to 0.8355	Yes	****	<0.0001
p21 KO N3A vs. p53 KO -	-0.1592	-0.4223 to 0.1039	No	ns	0.5757
p21 KO N3A vs. p53 KO N3A	-0.2739	-0.5370 to -0.01084	Yes	*	0.0362
p21 KO N3A vs. p53 KO CDK2i	0.4953	0.2322 to 0.7584	Yes	****	<0.0001
p21 KO CDK2i vs. p53 KO -	-0.7317	-0.9947 to -0.4686	Yes	****	<0.0001
p21 KO CDK2i vs. p53 KO N3A	-0.8464	-1.109 to -0.5833	Yes	****	<0.0001
p21 KO CDK2i vs. p53 KO CDK2i	-0.07715	-0.3402 to 0.1859	No	ns	0.994
p53 KO - vs. p53 KO N3A	-0.1147	-0.3778 to 0.1484	No	ns	0.903
p53 KO - vs. p53 KO CDK2i	0.6545	0.3915 to 0.9176	Yes	****	<0.0001
p53 KO N3A vs. p53 KO CDK2i	0.7692	0.5062 to 1.032	Yes	****	<0.0001
Cyclin B1
Ordinary one-way ANOVA
Tukey's multiple comparisons test	Mean Diff.	95.00% CI of diff.	Below threshold?	Summary	Adjusted P Value
WT - vs. WT N3A	0.9756	0.4867 to 1.465	Yes	****	<0.0001
WT - vs. WT CDK2i	0.9546	0.4657 to 1.444	Yes	****	<0.0001
WT - vs. WIP1 ΔCT -	0	-0.4889 to 0.4889	No	ns	>0.9999
WT - vs. WIP1 ΔCT N3A	0.9681	0.4792 to 1.457	Yes	****	<0.0001
WT - vs. WIP1 ΔCT CDK2i	0.941	0.4521 to 1.430	Yes	****	<0.0001
WT - vs. p21 KO -	0	-0.4889 to 0.4889	No	ns	>0.9999
WT - vs. p21 KO N3A	0.1321	-0.3568 to 0.6210	No	ns	0.9969
WT - vs. p21 KO CDK2i	0.896	0.4071 to 1.385	Yes	****	<0.0001
WT - vs. p53 KO -	0	-0.4889 to 0.4889	No	ns	>0.9999
WT - vs. p53 KO N3A	-0.2147	-0.7036 to 0.2743	No	ns	0.8991
WT - vs. p53 KO CDK2i	0.9511	0.4622 to 1.440	Yes	****	<0.0001
WT N3A vs. WT CDK2i	-0.02098	-0.5099 to 0.4679	No	ns	>0.9999
WT N3A vs. WIP1 ΔCT -	-0.9756	-1.465 to -0.4867	Yes	****	<0.0001
WT N3A vs. WIP1 ΔCT N3A	-0.007493	-0.4964 to 0.4814	No	ns	>0.9999
WT N3A vs. WIP1 ΔCT CDK2i	-0.03457	-0.5235 to 0.4543	No	ns	>0.9999
WT N3A vs. p21 KO -	-0.9756	-1.465 to -0.4867	Yes	****	<0.0001
WT N3A vs. p21 KO N3A	-0.8435	-1.332 to -0.3546	Yes	***	0.0001
WT N3A vs. p21 KO CDK2i	-0.07962	-0.5685 to 0.4093	No	ns	>0.9999
WT N3A vs. p53 KO -	-0.9756	-1.465 to -0.4867	Yes	****	<0.0001
WT N3A vs. p53 KO N3A	-1.19	-1.679 to -0.7014	Yes	****	<0.0001
WT N3A vs. p53 KO CDK2i	-0.02449	-0.5134 to 0.4644	No	ns	>0.9999
WT CDK2i vs. WIP1 ΔCT -	-0.9546	-1.444 to -0.4657	Yes	****	<0.0001
WT CDK2i vs. WIP1 ΔCT N3A	0.01349	-0.4754 to 0.5024	No	ns	>0.9999
WT CDK2i vs. WIP1 ΔCT CDK2i	-0.01359	-0.5025 to 0.4753	No	ns	>0.9999
WT CDK2i vs. p21 KO -	-0.9546	-1.444 to -0.4657	Yes	****	<0.0001
WT CDK2i vs. p21 KO N3A	-0.8225	-1.311 to -0.3336	Yes	***	0.0002
WT CDK2i vs. p21 KO CDK2i	-0.05864	-0.5475 to 0.4303	No	ns	>0.9999
WT CDK2i vs. p53 KO -	-0.9546	-1.444 to -0.4657	Yes	****	<0.0001
WT CDK2i vs. p53 KO N3A	-1.169	-1.658 to -0.6804	Yes	****	<0.0001
WT CDK2i vs. p53 KO CDK2i	-0.003508	-0.4924 to 0.4854	No	ns	>0.9999
WIP1 ΔCT - vs. WIP1 ΔCT N3A	0.9681	0.4792 to 1.457	Yes	****	<0.0001
WIP1 ΔCT - vs. WIP1 ΔCT CDK2i	0.941	0.4521 to 1.430	Yes	****	<0.0001
WIP1 ΔCT - vs. p21 KO -	0	-0.4889 to 0.4889	No	ns	>0.9999
WIP1 ΔCT - vs. p21 KO N3A	0.1321	-0.3568 to 0.6210	No	ns	0.9969
WIP1 ΔCT - vs. p21 KO CDK2i	0.896	0.4071 to 1.385	Yes	****	<0.0001
WIP1 ΔCT - vs. p53 KO -	0	-0.4889 to 0.4889	No	ns	>0.9999
WIP1 ΔCT - vs. p53 KO N3A	-0.2147	-0.7036 to 0.2743	No	ns	0.8991
WIP1 ΔCT - vs. p53 KO CDK2i	0.9511	0.4622 to 1.440	Yes	****	<0.0001
WIP1 ΔCT N3A vs. WIP1 ΔCT CDK2i	-0.02708	-0.5160 to 0.4618	No	ns	>0.9999
WIP1 ΔCT N3A vs. p21 KO -	-0.9681	-1.457 to -0.4792	Yes	****	<0.0001
WIP1 ΔCT N3A vs. p21 KO N3A	-0.836	-1.325 to -0.3471	Yes	***	0.0001
WIP1 ΔCT N3A vs. p21 KO CDK2i	-0.07213	-0.5610 to 0.4168	No	ns	>0.9999
WIP1 ΔCT N3A vs. p53 KO -	-0.9681	-1.457 to -0.4792	Yes	****	<0.0001
WIP1 ΔCT N3A vs. p53 KO N3A	-1.183	-1.672 to -0.6939	Yes	****	<0.0001
WIP1 ΔCT N3A vs. p53 KO CDK2i	-0.01699	-0.5059 to 0.4719	No	ns	>0.9999
WIP1 ΔCT CDK2i vs. p21 KO -	-0.941	-1.430 to -0.4521	Yes	****	<0.0001
WIP1 ΔCT CDK2i vs. p21 KO N3A	-0.8089	-1.298 to -0.3200	Yes	***	0.0002
WIP1 ΔCT CDK2i vs. p21 KO CDK2i	-0.04504	-0.5339 to 0.4439	No	ns	>0.9999
WIP1 ΔCT CDK2i vs. p53 KO -	-0.941	-1.430 to -0.4521	Yes	****	<0.0001
WIP1 ΔCT CDK2i vs. p53 KO N3A	-1.156	-1.645 to -0.6668	Yes	****	<0.0001
WIP1 ΔCT CDK2i vs. p53 KO CDK2i	0.01009	-0.4788 to 0.4990	No	ns	>0.9999
p21 KO - vs. p21 KO N3A	0.1321	-0.3568 to 0.6210	No	ns	0.9969
p21 KO - vs. p21 KO CDK2i	0.896	0.4071 to 1.385	Yes	****	<0.0001
p21 KO - vs. p53 KO -	0	-0.4889 to 0.4889	No	ns	>0.9999
p21 KO - vs. p53 KO N3A	-0.2147	-0.7036 to 0.2743	No	ns	0.8991
p21 KO - vs. p53 KO CDK2i	0.9511	0.4622 to 1.440	Yes	****	<0.0001
p21 KO N3A vs. p21 KO CDK2i	0.7639	0.2750 to 1.253	Yes	***	0.0004
p21 KO N3A vs. p53 KO -	-0.1321	-0.6210 to 0.3568	No	ns	0.9969
p21 KO N3A vs. p53 KO N3A	-0.3468	-0.8357 to 0.1422	No	ns	0.3541
p21 KO N3A vs. p53 KO CDK2i	0.819	0.3301 to 1.308	Yes	***	0.0002
p21 KO CDK2i vs. p53 KO -	-0.896	-1.385 to -0.4071	Yes	****	<0.0001
p21 KO CDK2i vs. p53 KO N3A	-1.111	-1.600 to -0.6217	Yes	****	<0.0001
p21 KO CDK2i vs. p53 KO CDK2i	0.05513	-0.4338 to 0.5440	No	ns	>0.9999
p53 KO - vs. p53 KO N3A	-0.2147	-0.7036 to 0.2743	No	ns	0.8991
p53 KO - vs. p53 KO CDK2i	0.9511	0.4622 to 1.440	Yes	****	<0.0001
p53 KO N3A vs. p53 KO CDK2i	1.166	0.6769 to 1.655	Yes	****	<0.0001
Figure 6G
G2→G1 (%)
Ordinary one-way ANOVA
Tukey's multiple comparisons test	Mean Diff.	95.00% CI of diff.	Below threshold?	Summary	Adjusted P Value
WT +CDK2i vs. p53 KO +CDK2i	9.414	-3.339 to 22.17	No	ns	0.1378
WT +CDK2i vs. p21 KO +CDK2i	3.394	-9.360 to 16.15	No	ns	0.7074
p53 KO +CDK2i vs. p21 KO +CDK2i	-6.02	-18.77 to 6.733	No	ns	0.3773

## Sheet: Figure 7
Figure 7C
G1 arrest (%)
Ordinary one-way ANOVA
Tukey's multiple comparisons test	Mean Diff.	95.00% CI of diff.	Below threshold?	Summary	Adjusted P Value
WT No delay vs. WT 4h Noc	-81.6	-108.1 to -55.07	Yes	****	<0.0001
WT No delay vs. WT 4h Noc>ATMiRi	-87.31	-113.8 to -60.79	Yes	****	<0.0001
WT No delay vs. WIP1∆CT No delay	0.8936	-25.63 to 27.42	No	ns	>0.9999
WT No delay vs. WIP1∆CT 4h Noc	-68.32	-94.85 to -41.80	Yes	****	<0.0001
WT No delay vs. WIP1KO No delay	-0.2877	-26.81 to 26.24	No	ns	>0.9999
WT No delay vs. WIP1KO 4h Noc	-75.64	-102.2 to -49.12	Yes	****	<0.0001
WT 4h Noc vs. WT 4h Noc>ATMiRi	-5.716	-32.24 to 20.81	No	ns	0.9876
WT 4h Noc vs. WIP1∆CT No delay	82.49	55.96 to 109.0	Yes	****	<0.0001
WT 4h Noc vs. WIP1∆CT 4h Noc	13.27	-13.25 to 39.80	No	ns	0.6216
WT 4h Noc vs. WIP1KO No delay	81.31	54.78 to 107.8	Yes	****	<0.0001
WT 4h Noc vs. WIP1KO 4h Noc	5.951	-20.57 to 32.48	No	ns	0.9848
WT 4h Noc>ATMiRi vs. WIP1∆CT No delay	88.21	61.68 to 114.7	Yes	****	<0.0001
WT 4h Noc>ATMiRi vs. WIP1∆CT 4h Noc	18.99	-7.534 to 45.51	No	ns	0.2504
WT 4h Noc>ATMiRi vs. WIP1KO No delay	87.02	60.50 to 113.5	Yes	****	<0.0001
WT 4h Noc>ATMiRi vs. WIP1KO 4h Noc	11.67	-14.86 to 38.19	No	ns	0.7397
WIP1∆CT No delay vs. WIP1∆CT 4h Noc	-69.22	-95.74 to -42.69	Yes	****	<0.0001
WIP1∆CT No delay vs. WIP1KO No delay	-1.181	-27.71 to 25.34	No	ns	>0.9999
WIP1∆CT No delay vs. WIP1KO 4h Noc	-76.54	-103.1 to -50.01	Yes	****	<0.0001
WIP1∆CT 4h Noc vs. WIP1KO No delay	68.03	41.51 to 94.56	Yes	****	<0.0001
WIP1∆CT 4h Noc vs. WIP1KO 4h Noc	-7.323	-33.85 to 19.20	No	ns	0.9585
WIP1KO No delay vs. WIP1KO 4h Noc	-75.36	-101.9 to -48.83	Yes	****	<0.0001
Figure 7D
G1 arrest (%)
Ordinary one-way ANOVA
Tukey's multiple comparisons test	Mean Diff.	95.00% CI of diff.	Below threshold?	Summary	Adjusted P Value
WT AS vs. WT M-G1	0.9079	0.8079 to 1.008	Yes	****	<0.0001
WT AS vs. WIP1∆CT AS	3.333e-09	-0.09999 to 0.09999	No	ns	>0.9999
WT AS vs. WIP1∆CT M-G1	0.878	0.7780 to 0.9780	Yes	****	<0.0001
WT AS vs. WIP1 KO AS	3e-09	-0.09999 to 0.09999	No	ns	>0.9999
WT AS vs. WIP1 KO M-G1	0.8469	0.7470 to 0.9469	Yes	****	<0.0001
WT AS vs. p53 KO AS	3.333e-09	-0.09999 to 0.09999	No	ns	>0.9999
WT AS vs. p53 KO M-G1	0.1276	0.02760 to 0.2276	Yes	**	0.0079
WT M-G1 vs. WIP1∆CT AS	-0.9079	-1.008 to -0.8079	Yes	****	<0.0001
WT M-G1 vs. WIP1∆CT M-G1	-0.02987	-0.1299 to 0.07012	No	ns	0.9616
WT M-G1 vs. WIP1 KO AS	-0.9079	-1.008 to -0.8079	Yes	****	<0.0001
WT M-G1 vs. WIP1 KO M-G1	-0.06095	-0.1609 to 0.03904	No	ns	0.4483
WT M-G1 vs. p53 KO AS	-0.9079	-1.008 to -0.8079	Yes	****	<0.0001
WT M-G1 vs. p53 KO M-G1	-0.7803	-0.8803 to -0.6803	Yes	****	<0.0001
WIP1∆CT AS vs. WIP1∆CT M-G1	0.878	0.7780 to 0.9780	Yes	****	<0.0001
WIP1∆CT AS vs. WIP1 KO AS	-3.333e-10	-0.09999 to 0.09999	No	ns	>0.9999
WIP1∆CT AS vs. WIP1 KO M-G1	0.8469	0.7470 to 0.9469	Yes	****	<0.0001
WIP1∆CT AS vs. p53 KO AS	0	-0.09999 to 0.09999	No	ns	>0.9999
WIP1∆CT AS vs. p53 KO M-G1	0.1276	0.02760 to 0.2276	Yes	**	0.0079
WIP1∆CT M-G1 vs. WIP1 KO AS	-0.878	-0.9780 to -0.7780	Yes	****	<0.0001
WIP1∆CT M-G1 vs. WIP1 KO M-G1	-0.03108	-0.1311 to 0.06891	No	ns	0.9531
WIP1∆CT M-G1 vs. p53 KO AS	-0.878	-0.9780 to -0.7780	Yes	****	<0.0001
WIP1∆CT M-G1 vs. p53 KO M-G1	-0.7504	-0.8504 to -0.6504	Yes	****	<0.0001
WIP1 KO AS vs. WIP1 KO M-G1	0.8469	0.7470 to 0.9469	Yes	****	<0.0001
WIP1 KO AS vs. p53 KO AS	3.333e-10	-0.09999 to 0.09999	No	ns	>0.9999
WIP1 KO AS vs. p53 KO M-G1	0.1276	0.02760 to 0.2276	Yes	**	0.0079
WIP1 KO M-G1 vs. p53 KO AS	-0.8469	-0.9469 to -0.7470	Yes	****	<0.0001
WIP1 KO M-G1 vs. p53 KO M-G1	-0.7194	-0.8193 to -0.6194	Yes	****	<0.0001
p53 KO AS vs. p53 KO M-G1	0.1276	0.02760 to 0.2276	Yes	**	0.0079
Figure 7F
G1 arrest (%)
U2OS - No delay vs. Mitotic delay
Unpaired t test
P value	0.6103
P value summary	ns
Significantly different (P < 0.05)?	No
One- or two-tailed P value?	Two-tailed
t, df	t=0.5521, df=4
Following G1 length after mitosis (h)
U2OS - No delay vs. Mitotic delay
Unpaired t test
P value	0.4467
P value summary	ns
Significantly different (P < 0.05)?	No
One- or two-tailed P value?	Two-tailed
t, df	t=0.7636, df=110
Figure 7H
G1 arrest (%)
Ordinary one-way ANOVA
Tukey's multiple comparisons test	Mean Diff.	95.00% CI of diff.	Below threshold?	Summary	Adjusted P Value
4hN->W/O vs. 4hN+Wi->W/O	-6.536	-22.26 to 9.190	No	ns	0.4574
4hN->W/O vs. 4hN->W/O+Wi	0.3371	-15.39 to 16.06	No	ns	0.9976
4hN+Wi->W/O vs. 4hN->W/O+Wi	6.873	-8.852 to 22.60	No	ns	0.4258
Following G1 length after mitosis (h)
Ordinary one-way ANOVA
Tukey's multiple comparisons test	Mean Diff.	95.00% CI of diff.	Below threshold?	Summary	Adjusted P Value
4hN->W/O vs. 4hN+Wi->W/O	-2.647	-5.421 to 0.1275	No	ns	0.065
4hN->W/O vs. 4hN->W/O+Wi	0.3346	-2.269 to 2.939	No	ns	0.9505
4hN+Wi->W/O vs. 4hN->W/O+Wi	2.981	-0.07575 to 6.038	No	ns	0.0577
Figure 7K
G1 arrest (%)
U2OS+sgWIP1 - No delay vs. Mitotic delay
Unpaired t test
P value	0.8676
P value summary	ns
Significantly different (P < 0.05)?	No
One- or two-tailed P value?	Two-tailed
t, df	t=0.1777, df=4
Following G1 length after mitosis (h)
U2OS+sgWIP1 - No delay vs. Mitotic delay
Unpaired t test
P value	0.3947
P value summary	ns
Significantly different (P < 0.05)?	No
One- or two-tailed P value?	Two-tailed
t, df	t=0.8546, df=107

## Sheet: Figure 8
Figure 8B
Time in mitosis (min)
Ordinary one-way ANOVA
Tukey's multiple comparisons test	Mean Diff.	95.00% CI of diff.	Below threshold?	Summary	Adjusted P Value
WT No vs. WT Lo	1.844	-10.55 to 14.24	No	ns	0.9994
WT No vs. WIP1∆CT No	-1.014	-12.71 to 10.68	No	ns	>0.9999
WT No vs. WIP1∆CT Lo	1.429	-9.794 to 12.65	No	ns	0.9998
WT No vs. WIP1∆CT Hi	-17.91	-28.16 to -7.657	Yes	****	<0.0001
WT No vs. WIP1 KO No	0.04845	-13.09 to 13.19	No	ns	>0.9999
WT No vs. WIP1 KO Lo	1.781	-12.43 to 15.99	No	ns	0.9998
WT Lo vs. WIP1∆CT No	-2.858	-15.77 to 10.05	No	ns	0.9948
WT Lo vs. WIP1∆CT Lo	-0.4155	-12.90 to 12.07	No	ns	>0.9999
WT Lo vs. WIP1∆CT Hi	-19.75	-31.37 to -8.136	Yes	****	<0.0001
WT Lo vs. WIP1 KO No	-1.796	-16.03 to 12.44	No	ns	0.9998
WT Lo vs. WIP1 KO Lo	-0.06352	-15.29 to 15.16	No	ns	>0.9999
WIP1∆CT No vs. WIP1∆CT Lo	2.443	-9.348 to 14.23	No	ns	0.9964
WIP1∆CT No vs. WIP1∆CT Hi	-16.9	-27.77 to -6.025	Yes	***	0.0001
WIP1∆CT No vs. WIP1 KO No	1.062	-12.57 to 14.69	No	ns	>0.9999
WIP1∆CT No vs. WIP1 KO Lo	2.795	-11.87 to 17.45	No	ns	0.9977
WIP1∆CT Lo vs. WIP1∆CT Hi	-19.34	-29.70 to -8.977	Yes	****	<0.0001
WIP1∆CT Lo vs. WIP1 KO No	-1.381	-14.61 to 11.84	No	ns	>0.9999
WIP1∆CT Lo vs. WIP1 KO Lo	0.3519	-13.93 to 14.64	No	ns	>0.9999
WIP1∆CT Hi vs. WIP1 KO No	17.96	5.545 to 30.37	Yes	***	0.0004
WIP1∆CT Hi vs. WIP1 KO Lo	19.69	6.153 to 33.23	Yes	***	0.0004
WIP1 KO No vs. WIP1 KO Lo	1.732	-14.10 to 17.57	No	ns	>0.9999
Figure 8C
Time spent in G1 (h)
WT, No damage
Kruskal-Wallis test
Dunn's multiple comparisons test	Mean rank diff.	Significant?	Summary	Adjusted P Value
WT No 40 vs. WT No 50	-31.11	Yes	*	0.0211
WT No 40 vs. WT No ≥ 60	-62.26	Yes	****	<0.0001
WT No 50 vs. WT No ≥ 60	-31.15	Yes	**	0.0024
WIP1 KO, No damage
Kruskal-Wallis test
Dunn's multiple comparisons test	Mean rank diff.	Significant?	Summary	Adjusted P Value
WIP1 KO No 40 vs. WIP1 KO No 50	-14.07	Yes	*	0.0419	A-B
WIP1 KO No 40 vs. WIP1 KO No ≥ 60	-45.02	Yes	****	<0.0001	A-C
WIP1 KO No 50 vs. WIP1 KO No ≥ 60	-30.95	Yes	***	0.0002	B-C
WIP1 ∆CT, No damage
Kruskal-Wallis test
Dunn's multiple comparisons test	Mean rank diff.	Significant?	Summary	Adjusted P Value
Wip1∆CT No 40 vs. Wip1∆CT No 50	-15.72	Yes	*	0.0161
Wip1∆CT No 40 vs. Wip1∆CT No ≥ 60	-40.69	Yes	****	<0.0001
Wip1∆CT No 50 vs. Wip1∆CT No ≥ 60	-24.97	Yes	**	0.0087
WT, Low damage
Kruskal-Wallis test
Dunn's multiple comparisons test	Mean rank diff.	Significant?	Summary	Adjusted P Value
WT Lo 40 vs. WT Lo 50	-23.86	Yes	**	0.0039
WT Lo 40 vs. WT Lo ≥ 60	-62.04	Yes	****	<0.0001
WT Lo 50 vs. WT Lo ≥ 60	-38.18	Yes	***	0.0002
WIP1 KO, Low damage
Kruskal-Wallis test
Uncorrected Dunn's test	Mean rank diff.	Significant?	Summary	Individual P Value
WIP1 KO Lo 40 vs. WIP1 KO Lo 50	-11.53	Yes	*	0.0193
WIP1 KO Lo 40 vs. WIP1 KO Lo ≥ 60	-28.88	Yes	***	0.0002
WIP1 KO Lo 50 vs. WIP1 KO Lo ≥ 60	-17.35	Yes	*	0.0236
WIP1 ∆CT, Low damage
Kruskal-Wallis test
Dunn's multiple comparisons test	Mean rank diff.	Significant?	Summary	Adjusted P Value
Wip1∆CT Lo 40 vs. Wip1∆CT Lo 50	-17.15	Yes	*	0.0117
Wip1∆CT Lo 40 vs. Wip1∆CT Lo ≥ 60	-46.64	Yes	****	<0.0001
Wip1∆CT Lo 50 vs. Wip1∆CT Lo ≥ 60	-29.49	Yes	**	0.0013
Figure 8D
Time spent in G1 (h)
WIP1 ∆CT, High damage
Ordinary one-way ANOVA
Tukey's multiple comparisons test	Mean Diff.	95.00% CI of diff.	Below threshold?	Summary	Adjusted P Value
40–49 vs. 50–59	-9.406	-26.93 to 8.120	No	ns	0.6295
40–49 vs. 60–69	-5.105	-22.35 to 12.14	No	ns	0.9556
40–49 vs. 70–79	-7.284	-25.46 to 10.89	No	ns	0.8542
40–49 vs. 80–89	-22.93	-42.28 to -3.575	Yes	*	0.0105
40–49 vs. ≥90	-21.26	-40.16 to -2.351	Yes	*	0.018
50–59 vs. 60–69	4.302	-2.244 to 10.85	No	ns	0.4049
50–59 vs. 70–79	2.122	-6.590 to 10.83	No	ns	0.9809
50–59 vs. 80–89	-13.52	-24.47 to -2.568	Yes	**	0.0066
50–59 vs. ≥90	-11.85	-22.00 to -1.706	Yes	*	0.0122
60–69 vs. 70–79	-2.18	-10.31 to 5.949	No	ns	0.9709
60–69 vs. 80–89	-17.82	-28.32 to -7.327	Yes	****	<0.0001
60–69 vs. ≥90	-16.15	-25.80 to -6.503	Yes	****	<0.0001
70–79 vs. 80–89	-15.64	-27.61 to -3.676	Yes	**	0.0032
70–79 vs. ≥90	-13.97	-25.21 to -2.741	Yes	**	0.006
80–89 vs. ≥90	1.668	-11.38 to 14.72	No	ns	0.9991
Con G2 vs. Con M	0.6508	0.09399 to 1.208	Yes	*	0.0236
Con G2 vs. HD G2	-0.8979	-1.455 to -0.3411	Yes	**	0.0038
Con G2 vs. HD M	0.0003553	-0.5565 to 0.5572	No	ns	>0.9999
Con M vs. HD G2	-1.549	-2.105 to -0.9919	Yes	****	<0.0001
Con M vs. HD M	-0.6504	-1.207 to -0.09364	Yes	*	0.0237
HD G2 vs. HD M	0.8982	0.3414 to 1.455	Yes	**	0.0038
Figure 8F
MDM2
Ordinary one-way ANOVA
Tukey's multiple comparisons test	Mean Diff.	95.00% CI of diff.	Below threshold?	Summary	Adjusted P Value
Con G2 vs. Con M	0.6508	0.09399 to 1.208	Yes	*	0.0236
Con G2 vs. HD G2	-0.8979	-1.455 to -0.3411	Yes	**	0.0038
Con G2 vs. HD M	0.0003553	-0.5565 to 0.5572	No	ns	>0.9999
Con M vs. HD G2	-1.549	-2.105 to -0.9919	Yes	****	<0.0001
Con M vs. HD M	-0.6504	-1.207 to -0.09364	Yes	*	0.0237
HD G2 vs. HD M	0.8982	0.3414 to 1.455	Yes	**	0.0038

## Sheet: Figure EV2
Figure EV2D
p-p53 (S15) / p53
Ordinary one-way ANOVA
Tukey's multiple comparisons test	Mean Diff.	95.00% CI of diff.	Below threshold?	Summary	Adjusted P Value
WT + HD NCS vs. WT + HD NCS +ATM/Ri	0.7152	0.4577 to 0.9727	Yes	****	<0.0001
WT + HD NCS vs. ΔCT + HD NCS	0.4631	0.2056 to 0.7206	Yes	***	0.0009
WT + HD NCS vs. ΔCT + HD NCS +ATM/Ri	0.8579	0.6004 to 1.115	Yes	****	<0.0001
WT + HD NCS +ATM/Ri vs. ΔCT + HD NCS	-0.2521	-0.5096 to 0.005413	No	ns	0.0557
WT + HD NCS +ATM/Ri vs. ΔCT + HD NCS +ATM/Ri	0.1427	-0.1148 to 0.4002	No	ns	0.3918
ΔCT + HD NCS vs. ΔCT + HD NCS +ATM/Ri	0.3948	0.1373 to 0.6523	Yes	**	0.0032

[truncated: 2 more sheets: Figure EV3, Figure EV4]
